# Supplementary material for: Information disorder and organic food purchasing behavior: A moderated mediation model
Source: Front Nutr. 2022 Jul 19;9:939454. doi: 10.3389/fnut.2022.939454 (PMC9344066; doi:10.3389/fnut.2022.939454)
Supplement: Supplementary file 1 [file Table_1.XLS]

## Sheet: 数据620（PLS)
Gender	Age	Education	Income	OFIU1	OFIU2	OFIU3	ISA1	ISA2	ISA3	IO1	IO2	IO3	Attitude1	Attitude2	Attitude3	Attitude4	Involvement1	Involvement2	Involvement3	PB1	PB2	PB3	PB4
2	2	3	5	3	3	3	1	1	1	3	3	3	5	4	5	4	5	3	5	4	4	4	4
1	2	2	4	4	4	4	4	4	3	4	4	5	3	4	4	3	2	3	2	2	3	3	2
1	2	3	4	2	2	3	3	3	3	3	2	3	5	4	5	5	5	4	4	5	5	5	5
1	2	2	5	3	3	3	3	4	3	3	3	2	4	4	5	4	4	4	5	4	4	4	4
1	2	3	5	4	4	5	5	5	5	4	4	5	3	3	4	3	4	3	4	2	3	2	2
1	1	3	3	3	2	3	2	2	2	2	2	2	5	5	3	2	4	5	4	4	5	3	4
1	1	2	3	2	3	3	3	2	2	2	3	3	4	5	4	4	5	5	4	5	4	5	5
2	2	5	5	1	1	1	1	2	2	1	1	1	5	5	4	4	5	5	5	5	5	4	5
1	2	2	5	5	4	4	4	4	4	4	4	5	4	4	4	2	4	4	4	3	3	4	4
2	2	5	3	2	3	4	2	3	3	5	4	4	4	5	3	4	5	4	4	2	3	5	5
2	1	2	1	4	5	5	2	3	3	3	5	3	4	5	5	5	4	5	4	4	4	4	4
1	1	5	5	3	3	3	1	1	2	2	4	2	5	5	4	4	5	5	5	5	5	5	5
1	2	3	3	4	5	5	4	4	5	5	4	5	4	4	3	4	4	4	4	3	3	4	2
2	2	1	2	2	3	2	3	2	3	2	3	2	5	5	4	4	4	4	4	5	4	5	5
1	2	5	5	4	5	3	5	4	4	5	5	4	2	2	3	2	3	2	3	3	3	4	3
1	2	2	4	4	4	3	3	3	3	2	2	2	4	5	4	5	5	5	4	4	4	5	5
2	2	2	4	5	4	5	2	2	2	2	3	3	5	5	3	5	5	4	5	5	4	5	5
2	2	5	4	5	4	4	5	4	5	4	4	4	2	4	2	5	4	3	4	5	4	5	5
2	1	1	3	3	4	4	2	2	3	3	1	2	4	4	5	5	5	4	4	5	4	4	4
2	3	2	4	2	3	1	2	3	2	1	2	1	5	4	3	4	5	5	4	5	5	5	5
2	2	2	5	5	5	4	4	4	5	5	4	4	2	3	4	2	3	3	2	3	4	3	5
2	2	2	5	3	2	2	1	1	1	1	2	2	5	5	4	3	5	5	5	3	5	4	5
2	1	2	4	4	5	3	5	5	4	4	5	4	3	5	3	2	3	3	3	2	2	4	5
2	1	3	4	3	2	1	2	2	2	1	2	2	5	3	3	3	4	5	3	5	4	5	4
2	1	2	5	3	3	3	2	1	3	2	2	2	5	4	5	4	5	5	4	4	3	4	4
2	1	3	5	5	5	4	5	4	5	5	5	5	2	4	5	3	4	3	4	3	3	4	5
2	1	2	3	1	1	2	2	1	2	3	1	3	5	5	5	2	3	5	5	4	3	4	5
2	2	1	3	3	3	4	1	2	2	2	2	2	5	5	4	5	5	5	5	4	5	4	5
1	2	2	4	4	5	5	4	4	4	5	5	5	2	3	2	4	3	3	3	3	3	4	3
2	1	2	5	3	5	4	5	4	3	5	4	4	3	4	2	3	1	2	1	2	3	1	3
1	1	2	2	4	3	4	4	4	5	4	4	3	2	4	3	4	5	5	5	4	4	4	5
1	2	2	4	3	4	3	3	3	3	3	2	3	4	5	4	5	5	4	5	5	4	5	4
2	2	2	5	4	3	4	3	4	3	3	4	4	4	5	5	4	5	4	4	3	4	5	5
2	1	2	4	4	4	5	3	4	5	5	3	4	5	5	5	4	5	5	5	4	3	5	5
2	1	2	3	4	5	4	5	4	5	5	4	5	3	4	3	4	3	4	4	3	2	4	3
2	1	2	3	3	2	3	3	3	3	3	3	3	4	5	3	3	5	4	3	4	5	4	4
2	2	2	5	4	4	5	4	4	4	5	5	5	4	5	5	4	4	5	5	4	3	3	5
2	2	4	3	4	5	4	5	4	4	5	4	4	3	4	3	4	4	4	3	2	3	4	3
2	1	2	4	3	4	3	5	4	5	5	4	5	4	2	4	3	1	2	1	4	3	4	5
1	1	4	5	2	3	2	1	2	2	2	3	2	4	5	5	2	5	5	5	4	4	4	3
2	1	2	3	1	1	1	1	2	1	1	1	1	3	4	4	4	4	5	4	3	4	3	5
1	2	4	4	2	3	2	2	2	2	2	2	3	4	5	5	4	5	5	5	5	5	5	5
1	3	4	2	3	3	3	3	3	2	2	2	1	4	5	4	4	5	5	4	5	5	5	5
2	1	3	3	4	5	5	5	4	4	5	4	5	2	4	4	3	3	3	3	3	3	3	4
2	1	4	2	5	4	5	5	5	4	5	5	5	5	3	4	2	3	4	4	3	4	3	4
2	1	4	3	3	5	5	5	5	3	5	4	4	4	5	4	3	3	4	5	3	3	4	4
1	1	4	4	3	2	2	3	3	2	2	3	2	3	3	3	4	2	1	2	4	4	5	5
2	2	4	4	1	1	2	1	1	2	2	2	2	4	5	4	4	4	5	5	4	4	5	4
1	2	2	4	2	3	2	2	1	2	3	2	3	5	5	4	5	5	5	5	4	5	4	5
1	2	4	3	4	5	5	5	4	5	5	5	5	2	5	2	2	5	5	5	2	3	2	3
2	1	4	5	3	4	4	3	3	3	4	4	4	3	4	4	3	4	4	3	3	4	4	4
1	1	4	4	5	5	4	5	5	4	5	5	5	4	2	1	1	4	4	4	1	2	3	3
1	2	2	5	1	1	1	2	1	1	1	2	1	5	5	4	5	5	5	5	5	5	4	4
1	3	2	5	2	2	2	3	2	3	2	3	2	5	2	2	4	5	4	5	5	5	4	5
2	2	3	5	2	2	1	2	2	2	3	3	2	4	5	5	4	5	4	5	4	4	4	4
1	1	2	4	2	2	3	3	2	1	3	2	3	5	3	3	5	5	4	3	5	4	3	5
2	1	3	3	3	3	3	3	3	3	3	3	3	4	4	3	3	4	4	4	4	4	4	5
2	1	3	5	4	5	5	5	5	5	5	4	4	3	2	2	3	4	4	4	4	4	3	3
2	2	2	4	2	4	3	4	4	2	2	4	2	4	5	3	3	3	4	4	4	3	4	5
2	3	3	5	3	3	3	4	2	2	3	4	4	4	5	2	4	3	5	4	4	4	5	5
2	2	3	3	3	3	3	2	3	2	3	3	3	4	4	4	4	4	5	4	4	4	4	4
1	3	2	3	3	3	3	3	2	3	3	2	3	2	5	4	4	5	4	3	5	4	5	5
2	1	3	2	4	5	4	5	4	4	5	4	4	3	4	2	3	4	4	4	3	4	3	4
2	1	2	3	2	2	3	4	4	3	2	3	3	2	3	4	5	3	3	4	5	4	5	4
2	2	4	5	3	3	3	2	1	2	3	2	2	4	4	3	4	3	4	5	4	4	4	5
1	1	2	3	2	2	2	3	3	3	3	4	3	5	5	5	4	5	5	5	5	5	4	5
2	1	4	5	5	4	5	4	5	5	4	5	5	3	5	4	3	5	5	4	4	3	3	4
1	1	4	4	4	4	5	5	5	4	3	4	4	3	3	3	4	4	3	3	3	3	4	4
2	3	4	3	2	3	2	3	2	3	2	2	2	4	5	4	3	3	5	4	5	3	4	5
2	1	2	4	5	4	4	5	5	4	5	4	4	4	3	3	3	5	4	5	2	3	3	4
1	1	4	3	3	3	4	2	3	2	3	2	3	3	5	5	5	5	5	5	4	4	5	5
2	3	1	3	5	4	4	5	4	4	5	5	4	5	4	2	4	4	4	4	3	2	3	5
2	1	2	3	4	2	3	5	4	5	1	2	1	2	1	3	5	3	3	3	5	2	4	3
2	1	3	5	3	3	3	2	3	2	3	2	2	4	3	5	5	4	3	4	4	4	5	4
2	2	3	4	3	3	2	2	2	3	3	3	2	4	5	3	5	5	4	5	5	5	5	5
2	1	2	3	4	4	5	5	4	5	5	4	5	3	2	4	3	5	4	5	2	4	4	5
1	1	3	4	3	2	3	3	2	3	3	3	3	5	5	4	4	5	5	5	5	4	4	4
1	1	2	1	2	2	2	1	1	2	3	1	3	5	5	5	4	5	5	5	4	3	4	5
2	2	3	2	5	4	5	5	4	4	5	4	5	2	2	3	2	4	4	4	3	2	1	2
1	1	2	2	5	4	5	4	3	4	4	4	4	4	2	3	4	4	2	3	4	2	4	4
2	1	3	3	1	1	1	1	2	1	3	2	1	5	4	4	4	5	5	4	4	5	5	4
2	1	2	2	2	2	2	2	2	2	2	2	2	4	5	4	5	5	4	5	5	5	4	5
2	2	4	5	1	2	1	1	1	1	2	1	1	5	4	5	4	4	5	5	4	4	5	4
1	1	4	5	3	3	3	2	2	3	3	2	2	3	5	2	3	4	5	5	5	4	3	5
2	1	2	4	5	3	4	3	3	3	3	4	5	3	4	4	3	3	4	3	4	4	3	4
2	2	2	3	3	4	4	4	4	3	3	4	3	4	5	3	2	3	4	2	5	5	4	5
2	2	3	3	4	5	4	5	4	5	4	5	4	4	3	4	3	4	3	4	3	4	3	4
1	1	2	5	3	3	2	3	3	2	3	4	3	4	5	4	5	5	5	5	5	4	5	5
2	1	3	1	5	4	4	5	4	4	4	4	4	4	2	2	2	2	4	3	4	3	3	3
1	1	3	3	4	4	4	4	5	4	5	4	5	2	4	5	4	4	3	2	4	3	5	5
1	1	3	4	5	5	5	5	5	4	5	5	4	3	3	3	3	2	3	3	3	3	3	3
2	1	3	4	5	5	5	4	5	4	5	4	4	2	2	2	4	4	3	4	3	2	2	4
2	1	3	4	5	4	4	4	4	3	5	4	5	5	5	3	3	5	5	5	3	5	3	3
1	1	3	3	1	2	1	2	2	2	2	2	1	2	3	2	4	5	5	5	5	4	5	4
2	2	2	3	3	2	3	3	3	2	3	2	3	2	4	5	3	5	4	5	4	5	5	5
2	1	3	5	2	3	2	2	3	2	2	3	3	2	4	3	3	3	2	3	5	4	4	5
2	1	3	2	3	2	2	3	2	3	1	2	2	3	3	2	3	3	3	3	5	5	4	4
2	1	3	1	5	4	5	5	5	4	5	4	5	4	3	3	3	5	4	2	4	3	3	4
1	2	2	3	5	4	5	5	4	4	5	5	4	2	3	5	4	3	4	2	4	3	1	4
1	2	4	2	4	5	4	4	4	5	4	4	4	3	3	3	3	4	5	4	3	3	4	4
2	2	3	3	2	2	3	2	2	3	2	3	2	5	4	5	5	5	5	5	5	3	4	5
2	2	4	3	3	2	3	3	2	3	4	4	5	4	5	4	3	5	4	5	5	4	4	5
2	2	4	3	2	3	3	4	5	3	2	2	2	4	5	5	4	5	5	4	3	4	5	5
2	1	2	3	4	5	4	5	4	4	4	4	5	4	1	2	3	3	5	3	3	3	4	3
2	2	3	5	4	3	4	3	4	4	3	3	4	3	5	4	4	4	5	3	4	4	3	3
2	2	2	4	4	5	3	1	1	2	5	4	4	5	5	4	4	4	5	5	3	4	4	4
1	1	3	4	2	2	3	2	3	2	3	2	2	2	2	4	2	3	2	2	5	4	4	3
2	1	4	1	3	4	3	2	2	2	2	2	4	2	5	4	4	3	4	4	5	4	5	4
2	1	2	2	4	4	5	5	5	4	5	4	4	3	1	2	3	4	4	4	3	2	3	3
1	1	1	2	5	5	5	5	5	5	4	4	4	5	5	5	5	5	5	5	4	3	3	5
2	1	2	2	4	5	5	4	4	5	5	4	4	3	2	2	2	3	3	4	3	5	4	5
1	3	2	5	5	4	4	5	5	4	5	5	4	1	2	2	1	4	3	3	2	3	2	3
2	1	4	4	4	5	4	5	4	5	4	4	4	1	2	1	3	2	4	5	3	3	3	4
1	1	1	4	4	4	4	5	4	5	5	4	5	3	5	3	3	4	5	4	5	3	5	4
2	1	4	1	4	4	5	5	4	4	4	4	4	4	3	4	4	4	5	4	3	3	4	4
2	3	2	3	3	4	5	2	4	3	3	4	2	3	2	1	1	4	5	4	3	4	5	3
2	1	4	4	3	3	4	4	3	3	4	4	3	3	5	5	4	3	2	4	4	4	4	3
1	1	4	3	2	3	2	3	2	3	3	3	3	5	5	3	4	5	4	4	4	5	5	5
1	1	4	5	1	2	2	4	4	5	3	2	3	2	2	4	3	3	3	2	4	4	4	3
2	1	4	3	2	2	1	1	3	2	1	2	3	3	4	4	4	2	4	3	4	4	5	5
2	1	4	3	5	5	4	5	4	3	5	4	5	4	5	2	2	5	4	4	3	2	4	5
1	1	2	5	4	5	3	2	4	3	4	4	3	4	5	4	2	3	3	4	2	5	3	4
1	1	2	2	5	5	5	5	4	3	4	5	5	3	2	2	3	2	2	3	2	1	3	3
2	1	3	4	4	3	3	4	3	3	3	3	3	4	5	5	3	5	5	4	4	4	5	3
2	1	3	2	3	2	3	4	3	4	3	2	2	3	4	4	4	4	4	4	4	4	4	5
2	1	2	3	4	5	4	4	5	4	5	3	4	4	3	4	1	5	4	3	3	1	4	1
1	3	1	2	3	2	3	3	3	2	3	2	2	5	5	4	4	5	5	5	4	4	4	4
2	1	2	3	2	2	3	2	3	2	1	2	2	3	4	4	4	4	3	4	5	5	5	5
1	2	2	4	2	2	2	1	2	2	2	2	2	4	5	3	4	3	4	3	4	5	4	5
1	2	5	3	4	5	4	4	4	4	3	4	3	3	3	3	2	3	3	3	3	3	3	3
2	1	3	3	3	4	5	4	5	3	5	2	5	5	4	4	4	4	4	5	4	4	4	5
1	2	2	3	3	3	3	2	3	2	1	1	1	5	5	5	5	5	5	4	4	4	5	5
1	2	4	4	4	2	4	1	2	1	1	3	2	5	4	5	5	4	5	4	4	5	4	5
2	2	2	4	1	2	1	2	3	2	1	2	1	5	5	4	4	5	4	5	5	5	4	5
1	1	4	5	2	3	2	3	3	3	3	2	3	5	5	4	4	5	5	4	5	4	5	5
2	1	2	4	3	3	3	3	3	3	3	2	3	5	3	4	4	4	5	4	4	5	4	4
1	1	4	1	4	5	5	4	5	4	5	4	4	3	3	2	2	4	4	4	2	3	3	3
1	4	2	3	1	1	1	1	1	2	2	2	2	4	4	5	5	5	5	4	5	4	4	4
2	1	1	2	4	4	4	3	4	3	3	4	4	5	5	4	4	5	4	4	4	3	4	3
2	1	3	2	5	5	5	4	4	5	5	4	5	3	4	4	4	3	4	4	3	2	4	4
2	1	2	4	5	5	4	4	4	5	4	4	5	5	4	4	2	4	4	3	3	3	4	4
1	1	3	1	4	4	4	4	4	3	4	4	4	4	5	5	4	5	4	4	4	4	5	5
2	1	3	2	4	4	4	4	5	4	5	4	4	4	5	4	4	4	4	4	3	3	4	4
1	3	4	4	5	4	5	4	5	5	5	4	4	4	4	2	4	4	3	4	3	2	5	5
1	1	2	1	3	2	3	3	2	3	4	2	2	4	5	5	1	5	4	3	5	4	5	5
2	2	5	3	3	4	3	4	4	5	4	3	3	2	4	2	2	5	5	5	4	4	4	5
1	1	1	1	4	4	4	5	4	3	4	5	3	4	2	4	4	2	2	2	4	3	2	3
2	1	2	1	4	3	4	4	3	4	4	2	3	3	4	5	2	3	3	4	2	4	5	4
2	1	4	3	4	5	3	3	5	5	3	4	4	4	2	2	1	3	4	4	3	1	4	4
1	1	2	4	5	4	5	5	5	4	5	5	5	4	2	1	2	2	3	2	1	1	2	2
1	4	2	4	4	4	4	4	4	4	4	3	3	4	4	4	4	5	4	4	4	4	4	4
1	1	4	3	4	3	2	3	3	4	3	2	4	1	3	4	1	4	3	3	5	4	2	1
1	1	2	2	5	4	5	5	4	4	4	4	5	5	5	4	2	5	5	4	4	3	3	2
1	1	4	3	4	5	4	4	3	5	5	4	4	3	1	2	1	3	4	2	2	4	3	5
2	2	4	3	3	2	2	2	2	2	3	2	2	5	4	5	4	5	4	5	4	5	4	5
2	2	4	3	2	1	1	2	2	3	2	3	2	4	4	5	5	3	4	4	3	4	5	4
1	2	4	5	3	2	2	2	2	2	3	2	3	5	4	4	2	5	4	3	4	4	4	4
2	1	4	5	2	3	3	2	2	3	2	2	3	3	5	5	4	3	5	4	4	3	5	5
1	1	2	2	5	4	4	5	5	4	5	4	5	2	1	3	3	2	2	2	1	1	2	2
1	1	2	4	2	2	3	2	3	2	1	2	2	4	5	4	4	5	4	4	4	5	4	5
1	1	4	4	3	3	3	3	4	3	3	3	4	5	5	2	2	4	4	5	4	4	5	5
1	2	2	3	2	3	2	1	2	2	2	2	1	5	5	5	5	5	5	5	5	5	5	5
1	2	4	5	4	5	5	4	3	4	5	4	5	5	4	3	3	3	4	4	3	3	4	4
1	1	2	2	5	4	4	5	5	4	5	4	4	2	2	2	3	4	5	5	3	3	3	2
1	2	4	5	2	2	2	2	2	3	3	2	1	3	4	5	2	4	3	3	4	4	5	5
1	1	3	4	4	5	5	4	5	5	5	5	4	5	5	4	2	5	4	4	3	3	4	4
1	3	1	2	5	1	1	5	5	4	5	1	5	1	1	1	1	3	3	3	1	5	1	1
1	1	1	3	3	4	2	4	3	5	5	3	4	5	5	4	3	4	4	5	4	3	4	3
1	2	2	4	4	5	5	4	4	5	5	5	4	5	5	4	4	5	5	5	5	5	5	5
1	1	1	2	2	3	2	3	2	2	2	2	3	4	3	5	3	4	4	4	4	3	4	3
1	3	1	1	3	3	2	3	2	2	3	3	2	5	5	5	4	5	5	5	4	4	5	5
1	1	2	2	2	1	3	3	3	3	3	2	2	4	5	3	2	4	5	4	4	5	4	5
1	1	2	2	4	4	4	4	3	3	4	3	4	5	5	4	5	5	4	4	4	4	4	5
1	2	4	4	4	3	3	4	4	4	2	4	2	3	3	4	3	5	3	4	5	3	5	4
1	1	2	5	2	2	2	3	2	3	2	2	2	2	4	3	2	3	4	2	5	4	4	5
1	4	1	3	4	5	5	5	4	5	5	4	5	2	5	1	2	4	4	3	3	4	3	4
1	1	1	2	4	4	5	5	5	4	4	4	4	4	5	5	4	5	4	3	3	3	3	3
2	2	2	4	4	5	4	5	4	5	4	5	4	2	1	2	3	4	5	4	3	2	4	3
1	1	2	1	4	4	3	3	4	4	3	4	2	5	5	3	2	4	5	4	4	3	5	4
1	1	2	3	4	3	4	4	4	5	3	4	3	5	4	2	4	4	4	4	3	2	5	5
1	1	1	1	3	3	4	4	4	3	3	3	4	5	5	5	4	5	5	5	4	4	4	5
1	1	2	2	2	1	1	1	1	2	3	2	1	4	4	4	4	4	5	4	4	5	4	5
1	1	2	2	1	1	1	2	1	2	1	1	1	5	5	5	5	4	4	4	3	5	5	5
2	2	2	3	3	2	3	3	3	2	2	3	3	5	4	4	5	5	5	4	4	4	5	4
1	1	2	5	4	4	4	5	4	4	4	4	5	2	3	2	4	3	3	3	2	3	4	4
1	1	1	1	5	5	2	4	3	2	4	5	4	4	4	2	4	4	4	3	2	2	3	2
1	1	2	3	4	5	5	5	4	5	4	4	4	3	3	2	3	3	3	3	2	3	5	5
1	1	4	4	2	2	1	3	2	2	2	2	3	5	5	5	5	5	5	5	5	4	4	4
1	2	2	5	2	3	4	3	3	3	3	3	3	4	3	2	4	4	4	3	5	3	4	4
2	1	4	3	1	1	1	4	4	5	1	1	1	3	2	2	1	3	2	3	4	4	3	4
1	2	1	1	2	2	2	2	2	3	2	3	3	5	5	5	5	5	5	5	5	5	5	5
1	1	2	3	5	4	4	4	4	3	4	5	5	4	4	4	3	4	4	4	3	3	4	4
1	1	1	2	5	4	4	5	4	5	5	4	4	3	2	2	3	3	3	3	3	3	4	4
1	1	1	2	5	5	5	3	3	3	5	5	5	3	4	4	3	3	4	5	3	3	3	4
1	1	1	2	5	5	5	4	4	4	5	4	5	5	2	3	2	3	5	2	3	3	4	4
1	2	5	5	5	5	5	1	2	2	5	4	2	5	5	3	3	5	5	4	4	4	3	4
1	1	3	4	3	2	2	2	2	2	1	2	2	4	5	4	5	4	5	4	4	5	4	5
1	1	3	5	3	3	3	3	2	3	3	4	2	5	5	4	5	5	5	4	5	4	5	5
1	2	1	3	5	4	4	4	5	5	5	4	5	3	2	4	4	5	5	5	4	3	5	5
1	3	2	2	4	4	4	5	5	4	5	4	4	4	4	4	3	4	4	4	3	3	3	4
2	2	4	3	2	2	2	3	3	3	2	1	2	5	4	5	5	5	5	5	5	4	5	4
1	1	3	4	4	5	3	4	3	4	4	5	4	4	3	4	3	5	3	4	4	3	4	3
1	2	2	4	5	4	4	4	4	4	5	5	4	4	4	4	4	4	4	5	2	2	3	3
1	1	2	3	4	5	5	4	5	5	5	4	5	2	2	4	2	3	3	4	3	3	4	4
1	1	3	4	4	5	4	5	5	4	5	4	5	5	4	4	4	4	5	4	4	4	4	4
2	1	1	2	4	4	3	5	4	5	5	5	5	2	1	2	4	2	3	2	3	3	2	4
1	1	2	2	4	3	4	4	3	4	4	3	4	4	5	4	5	5	4	5	5	4	5	4
1	2	3	3	4	5	4	3	2	2	5	4	5	5	5	3	3	5	3	5	3	3	4	4
2	2	4	4	4	3	3	4	5	4	4	5	4	5	3	4	4	5	4	5	5	4	3	4
1	2	2	4	2	2	3	3	3	3	3	4	4	5	5	4	4	5	4	4	4	4	5	5
1	2	4	3	1	1	1	2	3	2	3	1	3	5	5	5	5	5	5	5	5	5	5	5
1	1	2	2	3	4	3	3	4	4	4	3	4	4	3	4	3	4	4	4	4	3	4	4
1	2	4	4	1	1	1	2	3	2	3	2	2	4	5	5	4	4	5	4	5	5	4	4
1	1	2	1	4	5	4	5	4	5	4	5	4	5	3	4	3	4	4	3	2	3	4	5
1	1	1	2	2	1	1	1	2	1	2	1	1	4	4	4	3	5	4	4	3	4	4	3
1	1	1	3	5	5	5	3	3	3	2	3	2	4	4	4	4	5	5	4	4	4	4	4
1	1	1	3	4	4	3	5	5	4	5	4	4	4	4	5	5	5	4	5	3	4	3	4
2	2	2	3	4	3	3	3	2	3	2	3	3	4	3	4	4	3	4	5	4	4	5	4
1	1	1	3	5	4	5	5	4	5	5	4	4	5	5	5	4	5	5	5	3	3	4	3
1	1	1	2	5	5	5	4	5	4	4	5	4	4	2	2	2	4	3	3	4	3	3	3
1	1	2	4	2	2	3	1	2	2	1	1	1	5	5	5	5	5	5	5	5	5	5	5
1	1	2	4	4	4	3	3	4	4	5	4	5	1	1	1	2	4	4	4	4	3	4	4
1	1	1	4	4	4	5	3	5	4	5	5	4	5	3	4	5	4	3	4	3	2	4	4
1	1	2	4	4	5	3	2	1	2	4	5	4	5	5	4	4	5	5	4	3	3	4	4
1	1	4	4	5	4	4	5	5	4	5	4	5	5	4	4	3	5	5	4	3	3	4	2
1	2	2	4	3	2	3	2	3	3	3	3	4	4	5	4	3	4	4	4	4	4	4	4
1	1	4	3	2	3	4	5	5	5	4	3	2	2	2	4	2	3	3	4	4	4	3	3
1	1	4	3	5	5	5	4	5	4	5	5	4	4	3	3	2	4	4	3	2	2	2	1
1	1	4	4	4	4	4	5	5	5	5	4	4	3	3	3	4	1	1	1	3	3	5	5
1	1	3	4	3	2	3	2	3	2	3	2	3	4	5	4	4	5	4	5	4	4	5	4
1	1	3	3	5	4	5	5	5	3	5	4	5	2	2	4	3	2	3	3	3	3	4	4
1	2	3	5	5	4	5	5	4	5	5	4	5	1	3	2	1	4	3	2	2	4	3	4
1	1	3	4	3	2	3	2	3	2	3	2	2	4	3	3	5	4	3	4	4	4	4	3
2	2	4	4	4	5	4	5	4	5	5	4	5	5	4	3	4	4	5	5	5	4	3	4
1	1	2	2	5	4	4	5	5	5	4	4	5	2	2	2	2	2	2	3	2	2	3	3
2	3	3	5	4	5	5	4	5	5	5	4	4	2	4	2	2	2	4	2	3	3	3	4
1	2	2	2	1	1	2	2	1	2	2	3	2	4	4	4	4	5	4	4	4	4	3	4
1	1	3	2	4	4	5	5	4	4	5	5	5	2	1	2	1	3	2	1	3	2	1	2
2	1	3	2	5	5	5	5	4	4	4	5	5	5	2	2	3	3	5	4	3	2	3	3
2	1	2	2	5	4	4	4	4	5	4	5	4	3	4	3	4	3	3	5	3	3	3	3
1	1	1	2	4	4	5	5	5	5	5	4	4	5	5	3	4	4	4	5	4	4	5	5
2	1	2	2	3	5	5	5	4	4	4	4	4	4	4	4	4	4	4	4	4	4	4	4
2	1	3	3	4	5	5	4	4	4	4	4	5	3	3	3	3	3	3	4	3	2	4	4
1	2	1	1	5	4	4	2	3	3	3	2	2	2	2	3	3	2	2	3	4	2	2	2
2	1	2	4	4	4	5	5	5	4	5	4	4	5	5	5	5	5	5	5	3	3	3	4
1	1	2	2	4	5	4	5	4	5	5	4	4	2	2	4	5	4	3	2	4	2	4	5
2	1	4	2	5	4	4	5	4	4	5	4	3	5	5	4	4	4	5	4	4	4	5	5
2	1	2	2	5	4	5	3	4	5	3	5	4	4	4	4	2	4	4	5	1	2	2	4
1	3	4	1	4	4	5	4	4	5	4	4	5	2	2	2	1	3	3	3	2	2	2	3
1	1	2	2	4	3	4	1	2	3	4	3	3	4	5	4	4	5	4	5	4	4	4	4
2	1	3	2	4	4	4	2	3	3	5	3	4	4	5	5	4	4	5	4	3	3	3	3
1	2	3	1	4	4	4	4	4	4	4	4	5	2	2	2	4	4	5	4	3	3	3	3
1	3	3	3	5	5	5	5	4	5	5	4	3	4	5	5	5	5	5	4	3	4	4	5
1	3	1	2	4	4	2	3	1	2	3	1	4	5	5	5	4	4	5	4	4	4	4	5
1	1	2	1	3	4	4	3	3	2	3	3	4	5	4	4	4	4	4	5	4	3	4	4
2	1	3	1	5	5	5	1	1	2	5	5	5	5	5	5	5	5	5	5	3	5	4	5
2	1	3	3	4	4	5	2	4	3	4	4	5	5	4	5	2	5	5	4	1	2	3	3
2	1	2	2	5	5	5	1	2	3	4	5	4	5	4	5	5	5	5	5	3	3	3	3
1	3	4	5	3	5	4	2	2	2	3	4	5	4	4	4	4	4	4	4	4	4	4	4
2	2	3	3	4	5	5	3	3	4	3	4	3	5	5	5	5	5	5	5	4	4	4	4
2	1	2	1	4	5	4	3	2	1	4	5	4	3	5	5	4	4	4	5	3	4	5	5
1	1	3	1	5	5	5	1	2	1	2	2	2	4	4	4	4	4	4	4	3	3	3	3
2	1	3	2	3	3	4	2	4	2	2	3	2	4	4	2	2	3	4	3	3	3	4	4
2	1	3	1	4	5	4	2	2	3	4	5	4	4	5	4	5	5	4	4	5	4	5	5
2	1	2	5	3	3	5	1	3	3	4	4	3	5	5	5	5	5	5	5	5	5	5	5
2	1	1	1	2	2	1	2	1	2	2	1	1	5	4	3	4	5	4	5	3	4	4	5
2	1	3	2	4	4	4	4	5	5	5	4	4	5	4	4	5	5	4	5	4	4	5	4
2	1	3	3	3	2	3	1	2	1	3	4	4	5	5	4	5	5	5	5	5	4	4	4
1	2	2	2	3	3	2	3	2	3	2	3	3	5	5	5	5	5	5	5	5	5	5	5
1	1	3	1	5	4	4	5	5	5	5	4	5	2	3	3	3	1	1	1	1	2	3	2
2	1	1	2	1	2	1	3	2	3	2	3	3	5	4	3	3	2	1	1	1	1	3	3
1	2	3	2	5	5	5	4	4	5	5	4	4	4	5	4	4	4	5	4	5	4	4	4
1	1	3	3	4	4	4	4	5	4	5	5	5	4	5	5	5	5	4	4	4	4	5	5
1	1	3	2	5	5	5	5	5	5	4	4	3	4	4	2	3	5	3	4	4	4	4	4
2	1	4	1	2	3	4	3	3	4	5	4	4	3	4	3	4	4	4	4	2	2	3	4
2	2	2	4	4	4	4	4	3	4	4	3	3	3	3	3	3	3	3	3	3	3	3	3
1	1	1	1	4	3	5	1	1	5	5	5	4	5	5	5	1	4	5	5	3	5	4	4
1	1	3	1	4	5	5	4	4	4	5	4	5	4	2	2	5	2	2	4	5	4	5	5
1	1	2	2	4	5	4	3	5	5	5	4	4	2	5	5	4	3	4	3	3	4	4	5
2	1	3	1	4	4	4	4	5	3	2	3	2	4	3	3	2	5	3	4	3	3	3	4
1	1	4	2	3	3	4	4	4	4	5	4	4	4	5	5	4	5	5	4	5	4	5	4
2	1	3	3	4	5	5	5	5	4	5	4	4	4	5	4	2	4	4	5	3	3	4	4
2	4	3	2	5	4	5	4	5	4	5	4	5	5	5	5	5	5	5	4	4	4	5	5
2	1	3	2	3	4	4	3	3	3	3	2	4	4	4	4	4	4	4	5	3	3	3	5
1	1	2	2	5	5	5	3	2	1	4	4	4	4	5	4	4	5	5	4	3	3	4	4
2	1	1	1	5	5	5	4	4	4	4	5	5	4	5	5	3	4	4	3	3	3	3	5
2	1	3	3	5	4	5	4	4	5	5	5	4	1	3	3	1	2	3	3	2	2	3	4
1	1	1	1	5	5	5	4	5	4	5	5	5	4	2	2	4	2	5	4	3	3	4	4
1	1	3	3	4	5	4	4	5	4	4	4	4	3	3	4	2	4	4	3	2	2	2	2
2	1	2	2	3	3	4	4	3	3	4	2	3	3	2	3	3	3	3	4	3	3	3	3
2	1	4	2	5	5	5	5	5	4	4	4	4	4	3	3	4	4	4	3	2	2	3	3
2	1	3	1	4	4	5	4	4	4	5	4	4	5	5	5	2	4	5	4	1	1	2	4
2	1	4	2	3	3	4	4	4	4	4	5	4	2	2	2	2	3	2	2	3	3	4	4
1	1	2	3	5	5	5	5	4	4	5	4	4	4	4	4	5	5	5	5	2	3	4	4
2	1	3	2	4	4	4	5	5	5	5	4	4	4	4	3	3	3	4	4	3	3	4	4
1	1	2	1	4	4	4	5	5	4	5	5	4	5	5	5	4	5	5	4	3	4	4	5
1	1	4	2	3	3	3	4	4	4	5	5	5	4	4	2	2	4	4	2	1	1	2	3
2	1	2	1	4	4	5	4	4	5	5	3	3	4	1	2	4	4	3	3	4	3	4	5
2	1	2	2	4	5	4	3	3	4	3	5	4	2	3	5	3	4	4	2	2	1	3	4
2	1	3	1	5	4	5	5	5	4	5	4	5	1	2	2	4	3	2	4	2	3	5	4
2	1	3	1	4	4	4	5	5	5	5	4	4	4	2	2	2	4	3	3	2	2	3	3
1	1	2	4	4	5	4	4	4	4	4	4	4	4	4	4	2	4	4	4	2	4	2	4
1	1	1	2	5	5	5	5	4	4	5	4	4	3	4	4	5	5	4	4	4	4	2	4
1	1	1	1	5	5	5	5	5	5	4	4	4	4	5	4	5	5	5	5	4	4	4	4
2	1	2	2	4	5	4	3	3	2	5	5	4	5	5	4	4	4	5	5	1	1	3	4
1	1	2	1	4	4	4	5	5	5	5	5	4	3	4	4	4	3	4	4	3	3	4	4
1	1	3	2	4	4	4	4	4	4	4	4	4	2	4	4	2	4	3	4	3	3	4	4
2	1	2	2	4	4	4	4	5	4	4	5	4	4	4	4	4	4	4	5	2	2	3	4
2	1	2	1	5	5	5	5	4	4	5	4	5	2	2	2	2	2	2	2	1	1	2	2
1	1	4	1	3	3	2	1	1	1	1	2	1	5	4	5	4	5	4	5	4	5	4	5
1	1	2	1	4	4	3	4	4	4	5	4	4	3	3	4	4	4	3	3	4	4	3	3
1	1	2	1	1	2	2	2	2	2	2	3	4	5	5	5	4	5	5	5	3	3	4	3
2	1	3	2	5	4	4	4	5	5	4	4	5	5	4	3	2	4	5	3	2	3	3	5
2	1	2	1	4	5	5	5	4	5	5	4	5	4	3	4	4	4	3	5	3	4	3	5
2	2	3	2	4	4	3	4	4	4	5	4	4	4	3	3	5	3	4	5	4	3	4	4
1	1	2	2	4	4	3	4	3	4	4	2	3	3	2	2	3	3	3	3	5	5	3	3
2	1	2	2	4	5	4	5	4	3	4	4	4	4	5	4	4	4	4	5	3	3	3	3
2	1	3	3	5	5	5	5	4	4	5	4	4	5	4	5	4	4	5	4	4	4	4	4
2	1	2	3	3	4	4	3	4	3	3	4	3	5	4	5	4	5	5	5	4	5	4	5
1	1	1	2	5	5	5	5	5	5	5	5	4	4	5	4	5	5	5	5	3	5	4	5
1	2	1	3	2	3	2	2	2	2	3	3	2	4	5	4	4	4	5	4	5	4	5	5
2	1	2	1	4	4	5	5	5	4	4	5	4	3	4	4	3	3	4	4	3	3	4	4
2	1	3	2	5	5	5	5	4	4	4	4	4	3	3	3	3	3	3	3	3	3	3	3
1	1	3	3	3	3	3	4	4	4	2	2	1	5	5	5	5	5	5	5	5	5	5	5
1	1	3	2	5	5	5	5	5	5	5	4	5	2	5	2	4	3	4	5	1	1	3	3
1	1	2	1	5	5	4	4	5	4	4	5	4	4	3	3	3	3	3	4	2	2	2	4
2	1	2	3	4	5	5	4	4	5	5	5	3	2	1	1	2	2	2	1	1	1	1	2
2	1	2	3	2	2	2	1	2	2	2	1	1	4	3	3	4	3	4	4	4	4	5	4
2	1	2	2	4	4	4	4	5	5	5	3	4	3	4	4	4	3	4	4	2	2	4	4
2	1	1	1	4	3	3	3	3	3	2	1	1	5	5	5	5	5	5	5	5	5	5	5
2	1	2	2	4	4	4	4	3	3	3	2	4	2	1	1	2	2	1	1	4	4	4	4
1	1	1	4	5	5	5	5	4	5	5	5	5	4	5	5	5	5	5	5	5	5	5	5
2	1	2	1	5	5	5	5	5	4	5	4	4	4	4	4	2	4	4	5	4	3	4	4
2	1	2	1	1	1	2	2	1	2	1	1	1	5	5	5	5	5	5	4	5	5	4	4
1	1	2	1	5	5	5	4	5	5	4	4	5	2	2	2	2	2	2	2	2	2	2	2
1	1	1	2	2	2	4	1	2	1	2	2	1	5	5	5	5	5	5	5	4	4	5	5
2	1	2	2	4	5	5	4	4	4	2	2	3	5	5	5	4	5	5	5	5	5	5	5
2	1	2	2	1	2	1	2	3	2	1	1	3	2	4	4	4	4	4	2	3	4	4	5
2	1	2	3	2	3	2	1	3	3	1	2	1	5	4	5	5	4	4	5	5	5	5	5
2	1	2	2	2	3	3	2	3	3	3	2	2	5	5	5	5	5	5	4	5	5	5	5
1	1	3	1	3	3	3	3	3	2	2	2	2	4	3	3	3	3	4	3	4	3	3	3
2	1	3	3	1	1	2	2	1	1	1	1	1	4	5	4	5	4	4	5	5	4	5	4
2	1	3	3	3	3	3	2	3	2	2	2	4	4	5	5	5	5	4	4	5	5	5	4
2	1	3	2	4	4	4	4	4	5	5	5	5	2	4	4	2	2	2	4	2	2	2	2
1	2	3	2	5	5	4	5	5	5	4	4	4	3	4	4	2	4	3	4	3	3	3	3
1	1	3	3	5	4	5	4	4	3	4	5	5	3	4	4	3	4	4	4	3	3	4	4
2	1	3	2	5	5	4	4	5	5	5	5	5	4	5	5	3	5	4	3	3	2	3	4
2	1	2	1	2	2	3	2	2	3	3	3	3	4	4	4	4	4	4	4	3	4	5	5
2	1	1	2	5	5	4	5	4	5	5	5	4	4	5	5	2	4	3	5	1	1	1	3
2	1	3	2	5	5	5	5	5	5	5	4	4	2	1	1	1	1	1	2	3	4	5	5
2	1	3	3	3	3	3	3	3	3	3	3	3	5	5	5	5	5	5	5	4	4	5	5
2	2	2	3	4	4	4	5	5	5	4	5	4	5	2	2	3	4	3	4	3	3	3	4
1	1	2	1	4	4	5	4	4	5	4	5	2	4	5	5	4	4	4	5	2	2	3	3
2	1	3	1	3	4	3	5	5	4	5	3	4	1	4	3	2	3	4	3	2	2	3	4
2	1	2	2	4	4	4	4	5	5	4	4	4	3	3	4	4	4	3	4	3	3	3	4
2	1	4	3	4	5	4	4	5	4	4	3	5	4	4	4	4	4	4	5	3	3	3	4
2	1	4	1	2	2	2	2	1	2	2	3	3	5	4	4	4	4	4	5	4	4	5	5
2	1	2	1	3	3	3	2	3	2	2	3	3	5	3	4	4	5	4	5	5	5	4	5
1	1	2	1	1	2	1	1	1	2	2	2	2	4	4	4	3	4	4	5	5	5	5	4
1	1	1	1	5	4	4	4	4	5	4	5	4	3	3	3	3	3	3	4	3	3	3	3
2	1	2	2	3	3	3	3	3	4	4	3	4	3	2	2	4	2	4	3	4	2	4	3
1	1	2	3	4	4	4	4	4	4	4	4	4	4	4	4	4	4	4	4	4	4	4	4
2	1	2	2	5	5	4	4	5	4	4	5	4	5	4	4	2	5	5	4	4	4	3	3
1	3	4	3	3	3	3	3	3	4	3	4	4	5	5	5	4	5	5	5	4	4	4	4
2	1	2	1	5	5	5	4	4	4	4	5	4	2	5	4	4	3	4	3	1	2	2	4
2	1	4	2	5	5	5	5	5	5	5	5	5	4	4	4	4	5	5	5	3	3	3	3
2	1	2	1	5	5	5	5	5	5	5	4	4	4	5	4	5	4	4	5	3	3	4	4
1	1	4	2	4	4	4	4	5	5	4	4	5	4	3	5	4	4	5	4	3	4	4	4
2	1	2	1	4	5	4	5	4	4	4	5	4	4	5	5	3	5	4	4	3	3	4	4
2	1	4	2	4	5	5	4	4	4	4	5	5	2	2	3	2	2	3	2	3	3	3	3
2	1	2	2	5	5	5	5	4	4	4	4	5	4	4	4	3	5	4	5	4	3	4	4
1	2	4	3	4	4	4	5	4	4	5	5	4	5	4	4	4	4	5	5	3	4	3	4
1	2	2	1	5	4	4	5	5	5	3	3	4	2	2	2	2	2	2	2	4	4	3	3
1	2	2	3	4	5	4	4	5	4	5	3	4	4	3	3	2	2	3	4	2	2	2	2
1	2	4	3	2	2	3	3	3	3	1	1	2	3	3	3	4	3	3	3	4	4	5	5
1	2	2	4	1	1	2	3	3	4	4	2	4	4	5	4	4	5	4	4	4	4	5	4
1	2	2	1	5	4	5	5	5	3	5	4	5	2	2	2	3	2	3	2	3	3	3	3
1	2	2	4	5	4	5	4	4	5	3	3	4	2	3	2	2	2	3	3	2	4	3	4
1	2	2	3	3	4	3	4	4	3	3	4	4	4	3	3	5	4	3	4	4	4	4	3
1	2	2	4	4	3	4	3	4	5	3	4	3	5	4	3	4	4	5	3	5	4	3	4
1	2	3	3	4	4	4	5	5	5	4	4	5	2	2	2	2	2	1	2	2	2	3	3
1	2	2	3	4	4	4	4	4	4	5	4	4	2	4	2	2	2	3	2	3	3	3	4
1	2	3	3	3	3	3	5	5	5	5	3	4	4	4	4	4	4	5	4	4	4	3	4
1	2	3	3	5	5	4	3	5	5	4	4	5	2	1	2	1	2	2	1	3	2	1	2
1	2	2	4	5	5	5	5	4	4	4	5	3	5	2	2	3	4	5	3	3	3	3	3
1	2	2	3	5	4	4	4	4	5	4	5	4	3	4	3	4	3	3	4	3	3	3	3
1	2	3	3	1	1	1	1	2	2	1	1	1	5	5	3	4	4	4	5	4	4	5	5
1	2	2	4	3	2	3	3	3	3	2	2	2	4	4	4	4	4	4	4	4	4	4	4
1	2	2	3	4	5	5	4	4	4	4	4	5	3	3	3	3	4	3	3	3	3	4	4
1	2	2	3	4	4	3	5	5	4	4	4	4	2	2	3	3	2	2	3	2	2	2	2
1	2	2	4	3	4	3	3	3	4	3	4	4	5	5	5	5	5	5	5	5	5	5	5
1	2	3	3	4	5	4	5	4	5	5	4	3	2	2	4	5	4	3	4	4	3	4	5
1	2	3	3	3	3	3	2	4	4	3	4	4	5	5	4	4	1	2	1	4	4	5	5
1	2	3	2	5	5	5	3	4	5	3	5	4	4	4	4	2	4	4	5	2	2	2	2
1	2	3	2	5	4	3	3	4	4	5	5	5	2	2	2	1	5	5	5	2	2	2	3
1	2	3	2	2	2	3	3	3	2	1	1	2	4	5	4	4	5	4	5	4	4	4	4
1	2	3	3	4	4	4	4	5	5	5	3	4	4	5	5	4	4	5	5	3	3	3	3
1	2	3	4	4	4	4	4	4	4	4	4	3	2	2	2	2	2	3	3	3	3	3	3
1	2	2	3	2	2	3	2	2	2	1	1	2	4	5	5	4	5	5	5	4	4	4	5
1	2	2	4	2	2	2	4	4	4	4	4	4	5	5	5	4	4	5	5	5	4	4	5
1	2	3	4	5	4	4	4	4	4	4	3	4	5	4	4	4	5	4	4	3	3	4	4
1	2	2	3	3	2	3	5	5	5	4	5	5	5	5	5	5	2	2	2	5	5	4	5
1	2	3	4	4	4	5	5	4	3	3	3	5	5	4	5	4	5	5	5	2	2	3	3
1	2	4	4	5	5	5	4	4	4	3	2	4	5	4	5	5	5	5	5	3	3	3	3
1	2	4	5	1	2	1	5	5	4	4	4	5	4	4	4	4	4	4	4	4	4	4	4
1	2	2	5	2	2	2	5	5	4	4	4	4	5	5	5	5	5	5	5	4	4	4	4
1	2	4	2	3	3	3	5	5	5	3	3	2	3	5	5	4	4	4	4	4	4	5	5
1	2	2	2	5	5	5	5	5	5	4	3	4	4	4	4	4	1	1	1	3	3	3	3
1	2	2	2	4	4	4	4	4	2	3	3	4	4	4	2	3	3	4	4	3	3	4	4
1	2	4	4	2	1	1	5	5	5	4	3	4	4	5	4	4	5	4	4	4	4	5	5
1	2	4	4	2	2	2	5	5	5	5	5	5	5	5	5	5	5	5	5	5	5	5	5
1	2	4	4	3	2	3	2	1	2	5	5	5	5	4	3	5	4	4	4	4	4	4	5
1	2	4	4	2	2	1	5	5	5	4	4	4	5	4	4	4	1	1	1	5	4	5	4
1	2	4	5	1	2	1	5	5	4	4	4	4	5	5	4	5	2	2	2	5	4	4	4
1	2	4	5	2	3	3	5	5	5	2	3	2	2	2	4	2	2	3	3	4	4	3	3
1	2	4	3	5	5	4	5	5	4	3	3	4	4	3	3	3	3	3	2	1	2	2	1
1	2	4	4	3	3	3	4	3	5	4	4	4	3	3	3	3	3	3	4	4	3	5	5
1	3	1	4	4	3	3	3	3	4	5	5	4	4	5	4	4	2	1	2	4	4	5	4
1	3	1	4	5	4	4	5	5	3	4	4	5	2	2	4	2	5	5	5	3	3	4	4
1	3	1	3	2	2	3	4	4	5	3	3	2	1	3	2	1	5	5	5	4	4	3	4
1	3	1	4	3	3	2	4	4	5	4	4	4	4	3	3	4	4	3	4	4	4	4	3
1	3	1	4	4	3	3	4	4	5	4	4	5	5	4	3	5	4	4	5	4	4	3	4
1	3	1	4	5	4	4	5	5	5	4	4	5	2	2	2	2	4	4	4	2	2	3	3
1	3	2	3	4	5	5	5	5	5	3	3	4	2	4	2	2	2	3	3	3	3	3	4
1	3	1	4	1	1	1	5	5	5	3	3	4	4	4	4	4	5	5	5	4	4	3	4
1	3	2	4	5	4	4	1	1	2	3	3	2	2	1	2	2	3	4	3	2	2	1	2
1	3	1	4	5	5	5	4	4	4	2	2	3	5	2	2	5	4	3	3	2	2	3	3
1	3	2	4	5	4	4	4	4	5	5	5	4	3	4	3	3	4	3	3	3	3	3	3
1	3	1	4	3	3	2	5	5	5	1	1	1	5	5	3	5	5	5	5	4	4	5	5
1	3	1	5	2	3	2	4	4	4	4	4	4	4	4	4	4	5	5	5	4	4	4	4
1	3	2	5	4	5	5	4	4	4	4	4	5	3	3	3	3	4	4	4	2	2	4	4
1	3	1	5	5	5	5	3	3	3	2	2	2	2	2	3	2	3	4	4	2	2	2	2
1	3	3	3	4	4	4	5	5	4	4	4	4	5	5	5	5	5	5	4	3	3	3	4
1	3	2	5	4	5	5	4	4	5	4	4	2	2	2	4	2	4	3	3	2	2	4	5
1	3	3	5	2	3	2	4	4	4	4	4	3	5	5	4	5	5	5	4	4	4	5	5
1	3	2	4	5	4	4	4	4	2	1	1	2	4	4	4	4	4	4	4	2	2	2	4
1	3	1	5	5	4	4	3	3	3	4	4	5	2	2	2	2	4	4	4	2	2	2	3
1	3	2	5	1	2	2	5	5	3	4	4	3	4	5	4	4	5	4	4	4	4	4	4
1	3	2	4	5	4	5	5	5	5	3	3	4	4	5	5	4	4	5	5	3	3	3	3
1	3	2	5	5	4	4	4	4	4	4	4	3	2	2	2	2	4	5	5	3	3	3	3
1	3	1	5	1	2	2	4	4	5	4	4	3	4	5	5	4	5	5	5	4	4	4	5
1	3	1	3	2	2	1	4	4	4	4	4	4	5	5	5	4	5	5	4	4	4	4	5
1	3	2	3	3	4	4	4	4	4	3	3	4	5	4	4	4	4	4	5	3	3	4	4
1	3	1	3	2	1	1	5	5	5	5	5	5	5	5	5	5	5	5	5	5	5	4	5
1	3	2	3	4	4	4	4	4	3	4	3	5	5	4	5	5	5	5	5	2	2	3	3
1	3	1	3	5	5	5	4	4	4	3	2	4	5	4	5	5	5	4	5	3	3	3	3
1	3	2	3	1	1	1	5	4	4	4	4	5	4	4	4	3	4	4	4	4	4	4	4
1	3	1	3	4	3	2	5	5	4	4	4	4	5	5	5	4	5	5	5	4	4	4	4
1	3	2	4	3	3	2	5	5	5	3	3	2	3	5	5	4	4	4	4	4	4	5	5
1	3	2	4	5	5	5	5	5	5	4	3	4	4	4	4	3	4	4	4	3	3	3	3
1	3	4	4	3	3	3	3	4	2	3	3	4	4	4	2	3	3	4	4	3	3	4	4
1	3	4	3	3	2	3	5	5	5	4	3	4	4	5	4	5	5	4	4	4	4	5	5
1	3	2	3	1	1	2	5	5	5	5	5	5	5	5	5	5	5	5	5	5	5	5	5
1	3	4	4	2	2	3	2	1	2	5	5	5	5	4	3	4	5	4	4	4	4	4	5
1	3	2	4	2	2	3	5	5	5	5	4	4	5	4	4	4	5	4	4	4	4	5	4
1	3	4	3	2	2	3	5	5	4	4	4	4	5	5	4	5	5	5	5	4	4	4	4
1	3	4	4	5	4	3	4	5	3	4	4	5	2	2	4	2	2	3	3	3	3	4	4
1	3	2	4	2	2	3	4	4	5	3	3	2	1	3	2	1	2	3	2	4	4	3	4
1	3	2	4	3	2	3	4	4	5	4	4	4	4	3	3	3	4	3	4	4	4	4	3
1	3	1	4	2	3	2	4	4	5	4	4	5	5	4	3	4	4	4	5	4	4	3	4
1	3	4	4	5	4	5	5	5	5	4	4	5	2	2	2	3	2	2	2	2	2	3	3
1	3	1	5	4	5	5	5	5	5	3	3	4	2	4	2	2	5	5	5	3	3	3	4
1	3	4	5	1	1	2	4	5	5	3	3	4	4	4	4	3	4	4	4	4	4	3	4
1	3	1	5	4	4	5	1	1	2	2	3	2	2	1	2	2	3	3	3	2	2	1	2
1	3	2	5	5	5	5	4	4	4	3	2	3	5	2	2	2	2	3	2	3	2	3	3
1	3	2	4	5	4	5	5	4	5	4	5	4	3	4	3	4	3	4	3	3	3	3	3
1	3	1	5	3	4	3	5	5	5	1	1	1	5	5	3	5	5	4	4	5	4	5	5
1	3	2	5	2	3	3	4	4	4	4	4	4	4	4	4	4	4	4	4	4	4	4	4
1	3	2	5	4	3	4	4	4	4	5	4	5	3	3	3	3	3	3	3	4	2	4	4
1	3	1	3	4	3	3	3	3	3	2	2	2	2	2	3	2	2	2	2	2	2	2	2
1	3	2	3	4	5	4	4	5	4	4	4	4	5	5	5	5	5	4	5	4	3	3	4
1	3	2	3	4	3	3	5	4	5	2	4	2	2	2	4	2	5	5	5	5	2	4	5
1	3	1	3	1	3	2	2	2	1	3	2	1	5	5	4	5	5	5	4	5	4	5	5
1	3	2	3	4	5	4	5	4	3	4	4	4	4	4	4	4	4	4	4	4	2	2	4
1	3	1	3	5	5	5	4	4	4	5	4	5	2	2	2	2	2	5	2	3	2	2	3
1	3	4	3	4	4	4	3	5	3	3	4	3	4	5	4	5	5	4	5	4	4	4	4
1	3	2	3	4	4	4	5	5	5	4	5	4	4	5	5	5	4	5	5	3	3	3	3
1	3	4	2	4	4	4	4	4	4	5	4	4	2	2	2	2	2	2	2	3	3	3	3
1	3	1	3	3	3	5	2	3	3	3	4	3	4	5	5	5	5	5	5	5	4	4	5
1	3	2	3	3	3	2	2	3	2	2	2	2	5	5	5	5	5	5	4	5	4	4	5
1	3	1	3	5	4	3	4	4	4	4	3	4	5	4	4	4	5	5	4	4	3	4	4
1	3	4	2	3	3	4	2	3	2	1	2	3	5	5	5	5	5	5	5	5	5	4	5
1	3	2	3	4	4	4	3	4	5	5	3	5	5	4	5	4	5	5	5	3	2	3	3
1	3	4	3	5	5	5	4	4	4	4	5	4	5	4	5	4	5	4	5	3	3	3	3
1	3	2	3	2	2	1	1	1	1	1	1	2	5	4	5	4	5	4	5	5	4	4	5
1	3	4	3	3	4	3	5	4	5	5	4	5	3	4	4	4	4	4	4	3	3	3	3
1	3	2	3	4	5	4	5	4	5	3	3	3	5	4	5	4	5	4	5	4	5	5	4
1	3	4	3	3	3	3	4	4	4	3	4	3	4	4	5	4	4	4	5	4	4	4	4
1	4	4	4	4	4	4	5	4	5	5	4	5	3	3	4	3	3	4	4	2	3	2	2
1	4	1	4	3	4	3	4	5	4	4	4	4	5	5	3	5	4	5	4	3	5	3	3
1	4	1	4	2	2	2	3	3	2	2	2	3	4	5	4	5	5	4	5	4	4	5	4
1	4	1	1	2	2	2	3	4	3	3	3	3	5	5	4	5	5	5	4	4	5	4	4
1	4	3	4	3	3	3	5	3	4	3	4	3	4	4	4	4	4	4	4	4	3	4	4
1	4	1	2	1	3	2	3	3	3	2	3	2	4	5	3	5	5	4	4	5	3	5	5
1	4	1	2	2	2	2	2	2	5	2	3	2	4	5	5	5	5	5	5	4	4	4	4
1	4	3	3	2	2	1	1	3	2	1	2	2	5	5	4	5	5	4	5	5	5	5	5
1	4	1	3	4	5	4	4	4	4	5	4	5	4	4	4	4	4	4	5	4	3	4	4
2	2	2	3	1	1	1	3	3	3	2	2	2	5	5	4	5	5	5	5	5	4	5	5
2	2	2	3	2	1	1	5	4	4	2	1	2	2	2	3	2	5	5	5	4	3	4	4
2	2	2	3	4	4	5	4	4	3	4	4	4	4	5	4	5	4	4	4	5	4	5	5
2	2	4	4	2	2	2	4	4	3	2	1	1	5	5	3	5	5	5	4	5	4	5	5
2	2	2	3	1	2	2	4	4	5	2	2	4	2	4	2	4	3	3	3	5	4	5	5
2	2	2	3	3	3	3	4	5	3	2	3	2	2	4	5	4	3	4	4	4	4	4	4
2	2	3	3	2	2	2	1	1	1	3	3	3	5	4	3	4	4	4	5	5	5	5	5
2	2	4	3	5	5	4	4	5	4	5	5	5	2	3	4	3	4	3	2	3	4	3	3
2	2	3	3	3	4	2	3	3	2	4	2	4	5	5	4	5	5	5	5	4	5	4	4
2	2	3	5	4	5	4	4	5	4	4	5	5	3	5	3	5	5	4	5	4	2	4	4
2	2	2	3	3	2	2	2	3	3	2	2	2	5	3	3	3	4	3	5	5	4	5	5
2	2	3	3	4	4	4	4	4	4	4	5	4	5	4	5	4	4	5	4	4	3	4	4
2	2	3	3	1	1	1	1	1	2	1	2	3	2	4	5	4	4	3	4	4	3	4	4
2	2	3	4	3	3	3	3	2	3	1	1	1	5	5	5	5	5	5	5	4	3	4	4
2	2	3	3	2	2	2	4	4	4	2	1	1	5	5	4	5	5	5	5	4	5	4	4
2	2	3	3	4	2	5	5	5	2	4	2	4	2	3	2	3	3	3	3	4	3	4	4
2	2	2	5	3	5	4	4	4	3	4	4	4	3	4	2	3	4	3	3	2	3	1	2
2	2	3	3	2	2	2	2	3	3	3	3	3	2	4	3	2	3	3	3	4	4	4	4
2	2	3	3	2	3	2	2	3	4	2	3	4	4	5	4	5	5	4	4	5	4	5	5
2	2	2	3	1	3	1	2	2	1	3	2	2	4	5	5	5	5	4	5	5	4	5	5
2	2	3	3	4	4	4	4	4	5	4	5	4	5	5	5	5	5	5	5	3	3	5	3
2	2	4	2	4	3	4	4	4	5	5	4	5	3	4	3	3	4	4	4	4	2	4	4
2	2	4	3	1	1	2	2	3	2	3	2	3	4	5	3	3	5	4	3	4	5	4	4
2	2	3	3	4	4	4	4	4	5	5	4	5	4	5	5	5	3	3	3	3	3	3	3
2	2	3	2	4	3	4	3	3	4	4	3	4	3	4	3	3	4	5	5	4	3	4	4
2	2	2	3	5	4	5	4	4	5	5	4	5	4	2	4	4	4	3	4	4	3	4	4
2	2	4	3	2	4	2	4	4	3	2	3	2	1	3	2	2	5	4	4	4	4	3	4
2	2	2	4	3	4	3	4	4	5	4	4	4	4	3	3	3	4	4	4	3	4	4	3
2	2	4	3	4	5	4	4	4	5	5	4	5	5	4	3	3	4	5	4	4	4	3	4
2	2	4	3	5	5	5	5	5	5	5	4	5	2	2	2	2	2	3	2	3	2	3	3
2	2	2	4	4	5	4	5	5	5	4	5	4	2	4	2	2	2	2	2	4	3	3	4
2	2	3	2	3	2	3	5	5	5	4	3	4	4	4	4	4	4	5	4	4	4	3	4
2	2	2	3	5	4	5	5	4	5	5	3	5	2	1	2	2	1	2	1	2	2	1	2
2	2	3	3	5	5	5	4	4	4	4	4	3	5	2	2	2	4	3	4	3	2	3	3
2	2	2	2	5	4	5	4	4	5	5	5	4	3	4	3	3	3	3	3	3	3	3	3
2	2	4	3	2	2	1	1	2	2	1	1	1	5	5	3	3	5	5	5	5	4	5	5
2	2	2	3	3	2	3	2	2	3	1	2	2	4	4	4	4	5	5	5	4	4	4	4
2	2	2	4	4	5	4	4	4	4	4	4	5	3	3	3	3	4	4	4	4	2	4	4
2	2	4	3	4	5	5	5	4	3	5	5	5	2	2	3	3	2	2	2	2	2	2	2
2	2	2	3	4	4	4	5	5	4	4	4	4	5	5	5	5	3	4	4	4	3	3	4
2	2	3	4	4	3	4	4	4	5	4	4	2	2	2	4	4	5	3	4	5	2	4	5
2	2	2	3	2	3	2	1	2	2	1	2	3	5	5	4	4	5	5	5	5	4	5	5
2	2	3	3	3	3	3	4	4	5	4	5	5	4	4	4	4	3	3	3	4	2	2	4
2	2	2	3	5	5	5	3	3	3	4	4	5	2	2	2	2	4	3	4	3	2	2	3
2	2	4	4	4	4	4	5	5	3	4	4	3	4	5	4	4	5	4	5	4	4	4	4
2	2	2	3	4	4	4	5	5	5	5	5	4	4	5	5	5	4	5	5	3	3	3	3
2	2	3	2	4	4	4	4	4	4	4	4	5	2	2	2	2	4	4	4	3	3	3	3
2	2	2	3	2	2	2	3	4	2	1	2	3	4	5	5	5	5	5	5	5	4	4	5
2	2	3	2	1	1	1	2	1	2	1	2	3	5	5	5	5	4	5	5	5	4	4	5
2	2	2	3	5	4	5	4	4	4	5	4	4	5	4	4	4	4	5	4	4	3	4	4
2	2	4	4	3	3	2	4	3	3	2	3	1	5	5	5	5	5	5	5	5	5	4	5
2	2	4	4	4	4	4	4	4	5	5	3	5	5	4	5	5	4	4	4	3	2	3	3
2	2	4	4	5	5	5	4	4	4	3	5	4	5	4	5	5	4	4	4	3	3	3	3
2	2	4	4	5	5	5	5	5	4	4	4	5	4	4	4	4	5	5	5	4	4	4	4
2	2	1	4	2	3	4	2	2	3	1	2	2	5	5	5	5	4	4	4	4	4	4	4
2	2	1	4	2	2	2	2	3	2	3	3	2	3	5	5	5	4	4	4	5	4	5	5
2	2	1	4	5	5	5	5	5	5	5	5	4	4	4	4	4	3	3	3	3	3	3	3
2	2	1	4	3	3	3	2	2	2	3	3	2	4	4	2	2	5	4	5	4	3	4	4
2	2	1	2	2	3	2	1	2	2	1	3	2	4	5	4	4	5	4	5	5	4	5	5
2	2	1	3	3	3	3	1	1	2	2	2	3	4	4	4	4	5	5	5	5	3	4	5
2	2	1	2	2	3	2	3	3	3	2	2	4	4	5	3	3	3	4	5	5	3	5	5
2	2	2	3	1	2	3	2	2	2	3	3	1	4	5	5	5	5	5	5	4	4	4	4
2	2	4	4	3	3	3	3	3	3	4	4	2	5	5	4	4	5	4	5	5	5	5	5
2	2	2	4	4	5	5	5	4	4	4	4	5	4	4	1	1	5	4	5	3	3	4	3
2	2	2	4	4	5	5	5	4	4	4	4	4	5	5	4	4	5	5	5	3	4	5	3
2	2	4	4	2	3	2	2	2	2	2	2	1	2	2	3	3	2	3	2	4	3	4	4
2	2	4	4	3	1	3	1	3	3	2	2	2	4	5	4	4	4	5	4	4	4	5	4
2	2	2	3	3	3	3	2	3	2	1	2	3	5	5	3	3	5	4	4	5	4	5	5
2	2	4	4	1	1	2	2	1	3	3	2	1	2	4	2	2	2	3	2	3	4	5	3
2	2	4	4	3	2	2	2	2	3	2	3	2	2	4	5	5	5	5	4	4	4	4	4
2	2	2	4	3	3	3	3	3	4	3	4	3	5	4	3	3	4	5	4	5	5	5	5
2	2	4	4	3	5	3	2	2	3	2	3	2	2	3	4	4	4	3	3	5	4	3	5
2	2	4	4	3	2	2	3	3	2	3	3	3	5	5	4	4	5	5	4	5	5	4	5
2	2	2	4	4	5	5	5	5	4	5	5	5	3	5	3	3	4	5	3	4	2	4	4
2	2	3	4	3	2	2	2	2	3	3	3	3	5	3	3	3	4	5	3	5	4	5	5
2	2	3	4	4	4	4	4	4	4	4	5	4	5	4	5	5	5	5	4	3	3	4	3
2	2	3	4	3	3	3	2	2	2	3	2	3	2	4	5	5	4	5	5	3	3	4	3
2	2	3	4	4	5	5	4	4	4	4	5	4	5	5	5	5	5	5	5	4	3	4	4
2	2	3	4	1	2	2	2	2	2	1	3	2	5	5	4	4	4	5	5	4	5	4	4
2	2	2	3	4	5	5	3	3	2	5	4	4	2	3	2	2	5	5	3	4	3	4	5
2	2	2	3	4	5	5	4	4	5	5	4	4	3	4	2	3	3	4	4	3	3	1	3
2	2	2	2	2	2	2	2	2	3	2	2	2	2	4	3	3	5	5	4	4	4	4	4
2	2	3	3	1	1	1	1	1	2	1	3	2	4	5	4	4	5	4	4	5	4	5	5
2	2	3	3	3	3	3	3	3	3	3	4	3	4	5	5	4	5	5	4	5	4	5	5
2	2	3	3	4	4	4	4	4	5	4	3	4	5	5	5	5	5	5	5	5	3	5	5
2	2	3	3	4	5	5	4	4	5	5	4	5	3	4	3	3	3	4	4	4	2	4	4
2	2	3	3	3	2	3	3	2	3	3	3	3	4	5	3	4	5	4	4	5	5	4	5
2	2	3	2	4	4	4	4	4	5	4	4	5	4	5	5	5	4	5	5	3	3	3	3
2	2	2	3	4	5	5	5	5	4	4	5	4	3	4	3	4	3	4	3	3	3	4	3
2	2	2	3	5	4	4	4	4	5	5	4	5	4	2	4	3	4	5	5	4	3	4	4
2	2	2	3	2	4	4	4	4	5	3	3	2	1	3	2	2	5	4	5	4	4	3	4
2	2	2	3	3	2	2	2	2	2	1	2	2	4	3	3	4	4	3	4	5	4	4	5
2	2	2	3	5	5	4	5	5	4	4	4	5	4	4	4	4	4	4	4	3	3	4	3
2	3	1	3	5	4	5	5	4	5	5	4	4	4	5	3	5	5	4	4	4	3	5	4
2	3	1	3	2	3	2	3	2	2	2	3	2	4	5	5	4	5	5	5	5	4	4	5
2	3	1	3	1	1	2	2	1	2	1	2	2	5	5	4	5	5	4	5	5	5	5	5
2	3	1	3	1	2	2	2	2	4	2	2	2	4	4	3	3	4	4	5	5	3	4	5
2	3	1	3	3	3	3	2	3	2	3	3	2	5	5	4	5	4	4	4	4	4	5	4
2	3	1	3	4	5	5	4	4	4	5	5	4	2	2	3	5	5	5	5	5	3	4	5
2	3	1	3	4	4	4	4	4	5	5	4	4	4	4	4	5	4	4	4	3	4	5	3
2	3	1	3	5	4	4	4	4	5	5	4	4	5	4	3	5	5	4	4	3	4	5	3
2	3	1	3	5	4	4	4	4	5	5	4	4	4	4	2	5	4	4	3	4	4	5	4
2	3	1	3	3	4	4	5	5	3	3	3	2	4	4	5	3	3	4	5	4	4	4	4
2	3	1	3	1	1	1	2	1	2	3	1	3	5	4	3	5	4	4	5	5	5	5	5
2	3	1	3	3	5	5	5	5	3	4	4	4	2	3	4	3	4	3	3	3	4	3	3
2	3	1	3	3	3	3	3	3	3	3	3	2	5	5	4	5	5	5	5	4	5	4	4
2	3	1	3	4	2	2	2	2	4	3	3	2	3	5	3	4	3	4	5	5	2	4	5
2	3	1	3	1	1	1	2	1	2	3	1	1	5	3	3	5	4	5	5	5	4	5	5
2	3	1	3	3	3	4	3	4	4	3	3	4	5	5	5	3	5	5	5	4	3	4	4
2	3	1	3	3	5	5	4	4	2	2	2	3	2	2	2	2	4	5	5	4	3	4	4
2	3	1	2	4	5	5	4	4	4	4	3	4	3	3	3	3	5	5	4	4	3	4	4
2	3	1	2	2	2	2	3	2	3	2	3	2	5	5	4	4	4	5	5	5	5	4	5
2	3	1	2	1	2	2	2	3	2	3	2	2	2	3	2	3	5	4	5	4	3	4	4
2	3	3	2	4	5	5	4	4	5	4	4	4	3	4	3	3	4	4	3	2	3	3	2
2	3	3	2	3	2	3	2	2	2	2	2	2	2	4	3	3	5	5	5	4	4	4	4
2	3	3	2	3	2	3	2	2	2	2	3	2	4	5	4	4	5	4	4	5	4	5	5
2	3	2	5	3	2	3	3	2	3	2	3	3	4	5	5	5	5	5	5	5	4	5	5
2	3	3	3	1	2	2	3	1	1	1	2	2	5	5	5	4	4	4	4	5	3	5	5
2	4	1	1	2	2	2	2	3	2	1	2	2	3	3	3	3	5	5	5	5	5	4	4
2	4	1	3	1	1	1	2	2	2	2	1	2	4	5	3	4	5	4	4	4	5	4	4
2	4	1	2	3	3	3	3	4	3	2	3	3	4	5	5	4	5	5	5	4	5	5	4
2	4	1	2	4	4	4	3	3	4	3	3	3	3	4	3	3	3	5	5	4	4	4	4
2	4	1	1	3	3	3	3	4	3	3	2	3	4	4	4	4	5	4	5	3	3	3	3
